# Supplementary material for: Highly Efficient One-Pot Synthesis of Hexakis(m-phenyleneimine) Macrocyle Cm6 and the Thermostimulated Self-Healing Property through Dynamic Covalent Chemistry
Source: Polymers (Basel). 2023 Aug 25;15(17):3542. doi: 10.3390/polym15173542 (PMC10490300; doi:10.3390/polym15173542)
Supplement: Supplementary file 1 [file polymers-15-03542-s001.zip]

Archive with 1 entries (1 files):
- polymers-2560995-supplementary.pdf
